# Supplementary material for: Purification and characterization of antifungal lipopeptide produced by Bacillus velezensis isolated from raw honey
Source: PLoS One. 2022 Apr 6;17(4):e0266470. doi: 10.1371/journal.pone.0266470 (PMC8985968; doi:10.1371/journal.pone.0266470)
Supplement: S4 Table — (XLSX) [file pone.0266470.s005.xlsx]

## Sheet: TableS4_core_SNPs_matrix
S4 Table. Absolute core genome SNP distance for 43 Bacillus amyloliquefaciens group isolates.
	B_amyloliquefaciens_ATCC_23350_strain_DSM7	B_amyloliquefaciens_strain_CC178	B_amyloliquefaciens_strain_DC-12	B_amyloliquefaciens_strain_EBL11	B_amyloliquefaciens_strain_EGD-AQ14	B_amyloliquefaciens_strain_HB-26	B_amyloliquefaciens_strain_IT-45	B_amyloliquefaciens_strain_KHG19	B_amyloliquefaciens_strain_LFB112	B_amyloliquefaciens_strain_LL3	B_amyloliquefaciens_strain_Lx-11	B_amyloliquefaciens_strain_TA208	B_amyloliquefaciens_strain_UASWS_BA1	B_amyloliquefaciens_strain_UMAF6614	B_amyloliquefaciens_strain_UMAF6639	B_amyloliquefaciens_strain_XH7	B_amyloliquefaciens_strain_Y2	B_siamensis_strain_7551	B_siamensis_strain_JJC33M	B_siamensis_strain_KCTC_13613	B_siamensis_strain_SCSIO_05746	B_siamensis_strain_SRCM100169	B_siamensis_strain_XY18	B_velezensis_strain_AS43_3	B_velezensis_strain_CAU_B946	B_velezensis_strain_CBMB205	B_velezensis_strain_FZB42	B_velezensis_strain_KACC13105	B_velezensis_strain_KACC18228	B_velezensis_strain_KCTC13012	B_velezensis_strain_M27	B_velezensis_strain_NAU-B3	B_velezensis_strain_NJN-6	B_velezensis_strain_NRRL_B-41580	B_velezensis_strain_SK19_001	B_velezensis_strain_SQR9	B_velezensis_strain_TrigoCor1448	B_velezensis_strain_UCMB5033	B_velezensis_strain_UCMB5036	B_velezensis_strain_UCMB5113	B_velezensis_strain_WRB_ZX_001	B_velezensis_strain_WRB_ZX_002	B_velezensis_strain_YAU_B9601-Y2
B_amyloliquefaciens_ATCC_23350_strain_DSM7		10616	10503	10601	10587	10649	10665	10597	10693	628	10818	815	10665	10555	10730	819	10614	10987	10960	10941	10992	10955	10984	10602	10672	10818	10617	10818	10641	10563	10683	10638	10704	10563	10499	10858	10609	10535	10675	10611	10643	10643	10614
B_amyloliquefaciens_strain_CC178	10616		3020	1845	2696	2100	3668	1870	3715	10718	2745	10711	3668	2522	2139	10713	2683	10174	10210	10149	10042	10133	10168	1615	3711	2745	1	2745	1959	2652	3703	2715	3713	2652	2963	2633	1508	1846	2162	1889	1622	1622	2683
B_amyloliquefaciens_strain_DC-12	10503	3020		3028	1994	3120	3477	3028	3519	10626	3166	10616	3477	2094	3071	10618	2004	10231	10231	10185	10068	10181	10191	3010	3515	3166	3021	3166	2987	1938	3495	1935	3527	1938	1054	3164	3042	2979	3161	3025	3029	3029	2004
B_amyloliquefaciens_strain_EBL11	10601	1845	3028		2724	1962	3644	1169	3692	10710	2848	10699	3644	2497	2015	10701	2721	10217	10225	10159	10074	10171	10181	1666	3690	2848	1846	2848	2030	2700	3677	2786	3692	2700	2966	2733	1744	1135	1994	1211	1836	1836	2721
B_amyloliquefaciens_strain_EGD-AQ14	10587	2696	1994	2724		2842	3650	2695	3695	10693	2840	10686	3650	1511	2706	10688	1295	10212	10233	10157	10047	10155	10164	2708	3702	2840	2697	2840	2741	1260	3664	1249	3698	1260	1984	2843	2733	2651	2873	2715	2747	2747	1295
B_amyloliquefaciens_strain_HB-26	10649	2100	3120	1962	2842		3666	1940	3693	10757	2947	10746	3666	2670	1494	10748	2843	10258	10269	10225	10135	10223	10232	2052	3701	2947	2101	2947	2218	2815	3694	2896	3694	2815	3067	2898	2066	1929	1097	1995	2140	2140	2843
B_amyloliquefaciens_strain_IT-45	10665	3668	3477	3644	3650	3666		3646	793	10813	3796	10805	0	3626	3793	10806	3626	10209	10244	10176	10113	10180	10215	3668	740	3796	3669	3796	3608	3605	930	3686	809	3605	3424	3879	3726	3627	3618	3656	3638	3638	3626
B_amyloliquefaciens_strain_KHG19	10597	1870	3028	1169	2695	1940	3646		3699	10702	2856	10695	3646	2462	1982	10697	2695	10201	10223	10152	10068	10167	10178	1656	3687	2856	1871	2856	2052	2672	3681	2756	3700	2672	2961	2716	1835	1169	1965	1030	1930	1930	2695
B_amyloliquefaciens_strain_LFB112	10693	3715	3519	3692	3695	3693	793	3699		10839	3840	10827	793	3676	3832	10828	3684	10261	10282	10219	10155	10229	10259	3713	809	3840	3716	3840	3650	3659	940	3728	102	3659	3464	3922	3776	3680	3654	3701	3686	3686	3684
B_amyloliquefaciens_strain_LL3	628	10718	10626	10710	10693	10757	10813	10702	10839		10922	241	10813	10657	10842	245	10716	11067	11035	11013	11050	11042	11066	10698	10819	10922	10719	10922	10743	10662	10820	10745	10850	10662	10620	10956	10712	10643	10787	10727	10747	10747	10716
B_amyloliquefaciens_strain_Lx-11	10818	2745	3166	2848	2840	2947	3796	2856	3840	10922		10919	3796	2745	2993	10921	2817	10318	10328	10264	10198	10274	10287	2797	3839	0	2746	0	2942	2784	3803	2855	3837	2784	3143	1895	2795	2831	3042	2874	2809	2809	2817
B_amyloliquefaciens_strain_TA208	815	10711	10616	10699	10686	10746	10805	10695	10827	241	10919		10805	10646	10835	10	10708	11073	11039	11022	11058	11042	11066	10695	10809	10919	10712	10919	10732	10660	10814	10737	10838	10660	10616	10948	10706	10636	10782	10722	10737	10737	10708
B_amyloliquefaciens_strain_UASWS_BA1	10665	3668	3477	3644	3650	3666	0	3646	793	10813	3796	10805		3626	3793	10806	3626	10209	10244	10176	10113	10180	10215	3668	740	3796	3669	3796	3608	3605	930	3686	809	3605	3424	3879	3726	3627	3618	3656	3638	3638	3626
B_amyloliquefaciens_strain_UMAF6614	10555	2522	2094	2497	1511	2670	3626	2462	3676	10657	2745	10646	3626		2620	10649	1467	10171	10183	10119	10003	10118	10141	2566	3674	2745	2523	2745	2571	1459	3654	1583	3674	1459	2079	2794	2569	2471	2718	2532	2585	2585	1467
B_amyloliquefaciens_strain_UMAF6639	10730	2139	3071	2015	2706	1494	3793	1982	3832	10842	2993	10835	3793	2620		10837	2732	10318	10330	10275	10199	10291	10293	2066	3842	2993	2140	2993	2290	2729	3831	2774	3832	2729	3012	2895	2089	1985	1424	2031	2162	2162	2732
B_amyloliquefaciens_strain_XH7	819	10713	10618	10701	10688	10748	10806	10697	10828	245	10921	10	10806	10649	10837		10711	11076	11042	11025	11061	11045	11069	10697	10810	10921	10714	10921	10734	10663	10815	10740	10839	10663	10618	10950	10708	10638	10784	10724	10739	10739	10711
B_amyloliquefaciens_strain_Y2	10614	2683	2004	2721	1295	2843	3626	2695	3684	10716	2817	10708	3626	1467	2732	10711		10210	10231	10164	10036	10163	10180	2704	3684	2817	2684	2817	2715	640	3660	1264	3682	640	2005	2833	2720	2661	2891	2706	2726	2726	0
B_siamensis_strain_7551	10987	10174	10231	10217	10212	10258	10209	10201	10261	11067	10318	11073	10209	10171	10318	11076	10210		1968	1629	3349	1767	1719	10219	10246	10318	10175	10318	10224	10198	10247	10254	10267	10198	10212	10416	10215	10138	10291	10211	10216	10216	10210
B_siamensis_strain_JJC33M	10960	10210	10231	10225	10233	10269	10244	10223	10282	11035	10328	11039	10244	10183	10330	11042	10231	1968		1942	3320	1901	1981	10253	10274	10328	10211	10328	10237	10202	10276	10272	10290	10202	10229	10425	10224	10164	10304	10243	10242	10242	10231
B_siamensis_strain_KCTC_13613	10941	10149	10185	10159	10157	10225	10176	10152	10219	11013	10264	11022	10176	10119	10275	11025	10164	1629	1942		3356	1783	1706	10190	10197	10264	10150	10264	10180	10148	10207	10217	10221	10148	10156	10362	10185	10100	10254	10176	10190	10190	10164
B_siamensis_strain_SCSIO_05746	10992	10042	10068	10074	10047	10135	10113	10068	10155	11050	10198	11058	10113	10003	10199	11061	10036	3349	3320	3356		3299	3334	10097	10148	10198	10043	10198	10106	10020	10151	10075	10158	10020	10044	10284	10090	10006	10176	10076	10092	10092	10036
B_siamensis_strain_SRCM100169	10955	10133	10181	10171	10155	10223	10180	10167	10229	11042	10274	11042	10180	10118	10291	11045	10163	1767	1901	1783	3299		1781	10183	10204	10274	10134	10274	10179	10152	10210	10213	10235	10152	10159	10367	10167	10104	10253	10173	10200	10200	10163
B_siamensis_strain_XY18	10984	10168	10191	10181	10164	10232	10215	10178	10259	11066	10287	11066	10215	10141	10293	11069	10180	1719	1981	1706	3334	1781		10211	10246	10287	10169	10287	10191	10160	10245	10227	10264	10160	10188	10396	10203	10124	10260	10200	10198	10198	10180
B_velezensis_strain_AS43_3	10602	1615	3010	1666	2708	2052	3668	1656	3713	10698	2797	10695	3668	2566	2066	10697	2704	10219	10253	10190	10097	10183	10211		3697	2797	1616	2797	1917	2688	3692	2776	3712	2688	2967	2675	1322	1688	2108	1672	1496	1496	2704
B_velezensis_strain_CAU_B946	10672	3711	3515	3690	3702	3701	740	3687	809	10819	3839	10809	740	3674	3842	10810	3684	10246	10274	10197	10148	10204	10246	3697		3839	3712	3839	3638	3663	930	3746	825	3663	3468	3922	3768	3676	3667	3698	3686	3686	3684
B_velezensis_strain_CBMB205	10818	2745	3166	2848	2840	2947	3796	2856	3840	10922	0	10919	3796	2745	2993	10921	2817	10318	10328	10264	10198	10274	10287	2797	3839		2746	0	2942	2784	3803	2855	3837	2784	3143	1895	2795	2831	3042	2874	2809	2809	2817
B_velezensis_strain_FZB42	10617	1	3021	1846	2697	2101	3669	1871	3716	10719	2746	10712	3669	2523	2140	10714	2684	10175	10211	10150	10043	10134	10169	1616	3712	2746		2746	1960	2653	3704	2716	3714	2653	2964	2634	1509	1847	2163	1890	1623	1623	2684
B_velezensis_strain_KACC13105	10818	2745	3166	2848	2840	2947	3796	2856	3840	10922	0	10919	3796	2745	2993	10921	2817	10318	10328	10264	10198	10274	10287	2797	3839	0	2746		2942	2784	3803	2855	3837	2784	3143	1895	2795	2831	3042	2874	2809	2809	2817
B_velezensis_strain_KACC18228	10641	1959	2987	2030	2741	2218	3608	2052	3650	10743	2942	10732	3608	2571	2290	10734	2715	10224	10237	10180	10106	10179	10191	1917	3638	2942	1960	2942		2694	3608	2768	3648	2694	2966	2845	1861	2054	2295	2046	1799	1799	2715
B_velezensis_strain_KCTC13012	10563	2652	1938	2700	1260	2815	3605	2672	3659	10662	2784	10660	3605	1459	2729	10663	640	10198	10202	10148	10020	10152	10160	2688	3663	2784	2653	2784	2694		3642	1241	3659	0	1933	2804	2694	2620	2870	2677	2712	2712	640
B_velezensis_strain_M27	10683	3703	3495	3677	3664	3694	930	3681	940	10820	3803	10814	930	3654	3831	10815	3660	10247	10276	10207	10151	10210	10245	3692	930	3803	3704	3803	3608	3642		3703	916	3642	3459	3875	3745	3654	3661	3688	3669	3669	3660
B_velezensis_strain_NAU-B3	10638	2715	1935	2786	1249	2896	3686	2756	3728	10745	2855	10737	3686	1583	2774	10740	1264	10254	10272	10217	10075	10213	10227	2776	3746	2855	2716	2855	2768	1241	3703		3727	1241	1950	2883	2790	2721	2924	2778	2775	2775	1264
B_velezensis_strain_NJN-6	10704	3713	3527	3692	3698	3694	809	3700	102	10850	3837	10838	809	3674	3832	10839	3682	10267	10290	10221	10158	10235	10264	3712	825	3837	3714	3837	3648	3659	916	3727		3659	3473	3919	3775	3681	3654	3702	3686	3686	3682
B_velezensis_strain_NRRL_B-41580	10563	2652	1938	2700	1260	2815	3605	2672	3659	10662	2784	10660	3605	1459	2729	10663	640	10198	10202	10148	10020	10152	10160	2688	3663	2784	2653	2784	2694	0	3642	1241	3659		1933	2804	2694	2620	2870	2677	2712	2712	640
B_velezensis_strain_SK19_001	10499	2963	1054	2966	1984	3067	3424	2961	3464	10620	3143	10616	3424	2079	3012	10618	2005	10212	10229	10156	10044	10159	10188	2967	3468	3143	2964	3143	2966	1933	3459	1950	3473	1933		3124	2984	2919	3100	2955	2979	2979	2005
B_velezensis_strain_SQR9	10858	2633	3164	2733	2843	2898	3879	2716	3922	10956	1895	10948	3879	2794	2895	10950	2833	10416	10425	10362	10284	10367	10396	2675	3922	1895	2634	1895	2845	2804	3875	2883	3919	2804	3124		2692	2688	2935	2731	2697	2697	2833
B_velezensis_strain_TrigoCor1448	10609	1508	3042	1744	2733	2066	3726	1835	3776	10712	2795	10706	3726	2569	2089	10708	2720	10215	10224	10185	10090	10167	10203	1322	3768	2795	1509	2795	1861	2694	3745	2790	3775	2694	2984	2692		1824	2128	1841	1364	1364	2720
B_velezensis_strain_UCMB5033	10535	1846	2979	1135	2651	1929	3627	1169	3680	10643	2831	10636	3627	2471	1985	10638	2661	10138	10164	10100	10006	10104	10124	1688	3676	2831	1847	2831	2054	2620	3654	2721	3681	2620	2919	2688	1824		1977	1128	1898	1898	2661
B_velezensis_strain_UCMB5036	10675	2162	3161	1994	2873	1097	3618	1965	3654	10787	3042	10782	3618	2718	1424	10784	2891	10291	10304	10254	10176	10253	10260	2108	3667	3042	2163	3042	2295	2870	3661	2924	3654	2870	3100	2935	2128	1977		1996	2184	2184	2891
B_velezensis_strain_UCMB5113	10611	1889	3025	1211	2715	1995	3656	1030	3701	10727	2874	10722	3656	2532	2031	10724	2706	10211	10243	10176	10076	10173	10200	1672	3698	2874	1890	2874	2046	2677	3688	2778	3702	2677	2955	2731	1841	1128	1996		1931	1931	2706
B_velezensis_strain_WRB_ZX_001	10643	1622	3029	1836	2747	2140	3638	1930	3686	10747	2809	10737	3638	2585	2162	10739	2726	10216	10242	10190	10092	10200	10198	1496	3686	2809	1623	2809	1799	2712	3669	2775	3686	2712	2979	2697	1364	1898	2184	1931		0	2726
B_velezensis_strain_WRB_ZX_002	10643	1622	3029	1836	2747	2140	3638	1930	3686	10747	2809	10737	3638	2585	2162	10739	2726	10216	10242	10190	10092	10200	10198	1496	3686	2809	1623	2809	1799	2712	3669	2775	3686	2712	2979	2697	1364	1898	2184	1931	0		2726
B_velezensis_strain_YAU_B9601-Y2	10614	2683	2004	2721	1295	2843	3626	2695	3684	10716	2817	10708	3626	1467	2732	10711	0	10210	10231	10164	10036	10163	10180	2704	3684	2817	2684	2817	2715	640	3660	1264	3682	640	2005	2833	2720	2661	2891	2706	2726	2726
